# Supplementary material for: Drug-Disease Severity and Target-Disease Severity Interaction Networks in COVID-19 Patients
Source: Pharmaceutics. 2022 Aug 30;14(9):1828. doi: 10.3390/pharmaceutics14091828 (PMC9504398; doi:10.3390/pharmaceutics14091828)
Supplement: Supplementary file 1 [file pharmaceutics-14-01828-s001.zip]

Archive with 1 entries (1 files):
- pharmaceutics-1750333-supplementary.pdf
